# Supplementary material for: GPCR kinases shape ACKR4 functions via differential C-terminal phosphorylation
Source: Nat Commun. 2026 May 16;17:6503. doi: 10.1038/s41467-026-73074-4 (PMC13377056; doi:10.1038/s41467-026-73074-4)
Supplement: Supplementary file 4 — Source Data [file 41467_2026_73074_MOESM4_ESM.zip]

Archive with 2 entries (2 files):
- Source data-blots.xlsx
- Source Data-graphs.xlsx
