# Supplementary material for: GPCR kinases shape ACKR4 functions via differential C-terminal phosphorylation
Source: Nat Commun. 2026 May 16;17:6503. doi: 10.1038/s41467-026-73074-4 (PMC13377056; doi:10.1038/s41467-026-73074-4)
Supplement: Supplementary file 4 — Source Data [file 41467_2026_73074_MOESM4_ESM.zip › Source data-blots.xlsx]

## Sheet: Fig. 6i
											αACKR4					αβactin						αEGFP					αFLAG								αACKR4						αEGFP					αFLAG
											αACKR4					αβactin						αEGFP					αFLAG								αACKR4						αEGFP					αFLAG
											αACKR4					αβactin						αEGFP					αFLAG								αACKR4						αEGFP					αFLAG

## Sheet: Fig. 7a
											αACKR4						αβactin					αGRK2						αGRK3					αGRK5					αGRK6					αpACKR4
											αACKR4						αβactin					αGRK2						αGRK3					αGRK5					αGRK6					αpACKR4
											αACKR4						αβactin					αGRK2						αGRK3					αGRK5					αGRK6					αpACKR4

## Sheet: Supp. Fig. 5e
												αβactin					αGRK3
												αβactin					αGRK3
												αβactin					αGRK3

## Sheet: Supp. Fig. 8c
									αβactin					αGRK2					αGRK3					αGRK5					αGRK6
									αβactin					αGRK2					αGRK3					αGRK5					αGRK6
									αβactin					αGRK2					αGRK3					αGRK5					αGRK6
									αβactin					αGRK2					αGRK3					αGRK5					αGRK6
