# Supplementary material for: GPCR kinases shape ACKR4 functions via differential C-terminal phosphorylation
Source: Nat Commun. 2026 May 16;17:6503. doi: 10.1038/s41467-026-73074-4 (PMC13377056; doi:10.1038/s41467-026-73074-4)
Supplement: Supplementary file 4 — Source Data [file 41467_2026_73074_MOESM4_ESM.zip › Source Data-graphs.xlsx]

## Sheet: Fig. 1a
Chemokine [M]	ACKR4 βarrestin1			CCR7 βarrestin1			ACKR4 βarrestin2			CCR7 βarrestin2
5e-06	67.97	92.43	112.9	104.3	103	92.71	20.75	28.13	37.96	35.01	39.91	39.8
1.5e-06	62.49	80.96	99.78	84.68	81.11	70.77	19.57	29.58	33.81	29.94	33.05	32.58
5e-07	52.54	73.31	92.12	66.23	61	56.31	17.34	24.99	28.95	28.28	26.99	23.89
1.5e-07	44.57	60.25	73.51	34.57	31.77	30.51	14.15	24.78	26.33	16.28	17.75	15.77
5e-08	26.93	42.41	52.09	15.46	14.46	14.02	10.09	17.9	18.52	7.342	9.811	6.613
1.5e-08	12.24	13.72	15.58	4.439	4.53	4.374	5.096	8.832	7.777	1.683	3.064	0.9708
5e-09	4.198	4.85	6.254	2.273	2.447	3.069	3.392	3.823	3.198	1.292	2.124	1.21
1.5e-09	1.897	2.334	2.206	1.826	1.469	1.545	0.6735	1.937	1.639	1.571	0.4915	0.09811
5e-10	1.437	1.075	1.741	0.8007	0.5587	1.533	0.8341	0.6701	0.9179	0.5513	1.417	0.1095
1.5e-10	1.105	0.06954	1.44	0.2276	0.1242	0.4842	1.037	0.09534	2.033	0.4903	1.932	0.23

## Sheet: Fig. 1b
ACKR4	CCR7
0.280021	3.30456
0.328607	3.20589
0.317188	2.78086
0.284075	3.47359

## Sheet: Fig. 1c
ACKR4	CCR7		ACKR4	CCR7
0.165687	0.0950011		100	57.3379
0.26462	0.146291	norm.	100	55.2833
0.395604	0.156655		100	39.5989

## Sheet: Fig. 1d
Chemokine [M]	ACKR4 βarrestin1			CCR7 βarrestin1			ACKR4 βarrestin2			CCR7 βarrestin2
5e-06	6.712	8.127	9.179	18.03	21.09	15.42	2.514	2.559	5.568	3.112	4.84	5.685
1.5e-06	6.437	6.33	8.387	18.49	21.95	15.56	3.397	1.651	4.959	2.474	4.461	7.082
5e-07	6.11	5.177	6.783	17.33	20.43	14.5	3.613	0.7871	5.274	2.376	5.549	5.619
1.5e-07	5.038	6.553	6.173	14.09	17.08	12.24	3.613	1.065	4.836	1.821	3.298	3.799
5e-08	5.575	2.532	3.665	9.065	7.907	8.453	3.409	1.692	5.362	0.3119	2.853	2.712
1.5e-08	3.961	1.665	3.495	4.541	3.984	3.658	1.395	2.215	2.435	0.1227	0.5489	2.008
5e-09	3.16	0.08757	3.112	1.146	1.218	1.596	1.36	0.8435	2.758	0.1294	1.026	1.282
1.5e-09	0.126	0.1684	1.208	0.6473	1.5	0.9304	0.768	0.05184	1.704	0.1167	0.06642	1.248
5e-10	0.7214	0.1376	2.183	0.6608	0.1991	0.6847	0.03851	0.06961	1.185	0.07052	0.4517	0.709
1.5e-10	0.1308	0.06878	1.297	0.7113	0.3568	0.2569	0.7481	0.7831	0.8992	0.08458	0.1478	0.9216

## Sheet: Fig. 1e
ACKR4 βarrestin1	CCR7 βarrestin1		ACKR4 βarrestin2	CCR7 βarrestin2
33818.7	2015.28		22014.7	1761.44
47281.6	3410.5		26206	2363.03
56717.1	5986.87		35796.3	2736.3

## Sheet: Fig. 2a
Chemokine [M]	ACKR4 βarrestin1			ACKR4 ST/A βarrestin1			ACKR4 βarrestin2			ACKR4 ST/A βarrestin2
5e-06	75.5	62.8	58.68	3.778	2.601	1.756	28.72	21.94	25.74	4.27	3.573	3.196
1.5e-06	73.36	53.3	52.28	3.571	2.607	2.323	25.33	20.46	22.6	2.771	2.583	3.222
5e-07	62.89	47	47.09	2.885	2.996	3.501	23.52	16.81	20.97	3.01	3.737	3.159
1.5e-07	52.22	39.51	38.93	3.541	3.113	1.266	18.97	15.84	17.88	2.008	2.771	2.912
5e-08	41.86	27.14	24.84	2.417	2.411	2.441	13.06	11.95	13.98	1.337	2.005	2.154
1.5e-08	14.03	9.105	11.11	1.84	0.7754	1.386	6.296	5.367	6.087	1.178	2.535	1.436
5e-09	5.423	3.12	3.622	1.714	1.306	1.151	1.876	3.467	1.951	0.08045	1.512	2.08
1.5e-09	1.361	1.238	1.105	0.9814	0.312	1.004	0.2348	1.735	1.396	0.7065	0.9041	1.727
5e-10	0.3255	0.186	0.2025	1.055	0.7447	0.5765	1.376	1.771	1.073	1.18	1.292	1.974
1.5e-10	0.1943	0.02388	0.2474	0.3702	1.946	1.482	1.132	0.8715	0.2674	0.3459	1.361	1.095

## Sheet: Fig. 2b
Time [min]	ACKR4			ACKR4 ST/A
15	0.0360265	0.030501	0.0239732	0.0155902	0.015465	0.0127535
30	0.104989	0.080415	0.0788755	0.0452655	0.0386384	0.0402549
45	0.226255	0.18856	0.142977	0.0801971	0.071214	0.0657337
60	0.309658	0.404961	0.320766	0.125081	0.118389	0.0897826
90	0.537234	0.621783	0.483766	0.214617	0.171332	0.221376

## Sheet: Fig. 2c
Concentration [M]	EYFP			ACKR4			ACKR4 ST/A
5e-10	1.2449e-05	0.00047008	0.00014046	0.0122208	0.00035392	0.0177853	0.00674894	0.00542447	0.0068147
1e-09	5.5908e-05	-0.00048598	-8.5068e-05	0.0263461	0.0350736	0.0337056	0.012792	0.00609137	0.0125425
5e-09	0.00021018	-0.0006165	-0.00077753	0.120878	0.0976368	0.166641	0.0464389	0.0436028	0.0425582
2.5e-08	-0.00036339	0.00052861	-0.00137597	0.612847	0.459885	0.465249	0.209359	0.13112	0.105041
5e-08	0.00139971	-0.00126944	-0.00301527	0.653629	0.610152	0.677205	0.20987	0.152357	0.127502

## Sheet: Fig. 2d
ACKR4 βarrestin1	ACKR4 ST/A βarrestin1
22265.9	22095.1
25636.9	22377.8
33070.9	27399.7
ACKR4 βarrestin2	ACKR4 ST/A βarrestin2
15847.3	11475.7
15676.6	18831.9
14874.1	15119.1

## Sheet: Fig. 2e
Chemokine [M]	ACKR4 βarrestin1			ACKR4 ST/A βarrestin1			ACKR4 βarrestin2			ACKR4 ST/A βarrestin2
5e-06	6.577	4.392	8.893	0.9251	1.563	0.4973	3.539	3.472	5.893	0.3327	0.1847	0.1212
1.5e-06	6.948	4.451	8.964	1.46	0.7821	0.2817	4.417	3.187	3.68	0.4513	0.5195	0.1177
5e-07	5.281	6.16	7.036	2.114	1.447	1.841	3.982	3.361	4.848	1.239	1.148	0.181
1.5e-07	5.168	3.514	7.099	2.273	0.9467	2.636	4.857	0.5251	5.923	0.839	0.3575	0.1904
5e-08	4.698	3.474	5.125	2.005	2.681	3.348	3.616	1.223	4.145	0.22	1.592	1.808
1.5e-08	1.272	3.896	2.125	2.302	1.893	0.3241	1.348	1.023	2.273	0.6466	0.325	2.001
5e-09	0.05665	2.353	0.5941	0.7506	3.398	0.9506	0.6921	0.02596	1.612	1.099	0.213	0.1261
1.5e-09	0.3552	0.05307	0.1499	2.086	1.205	2.422	0.7455	0.1824	1.389	0.07448	1.258	0.08287
5e-10	0.3736	0.05669	0.8209	1.112	0.07342	1.286	0.6777	0.04776	1.134	0.06108	1.528	0.05988
1.5e-10	0.5747	0.2527	0.6323	1.082	1.768	0.8414	0.4184	0.09587	0.1846	0.05277	0.06833	0.2275

[truncated: 65 more sheets: Fig. 3b, Fig. 3c, Fig. 3d, Fig. 3e, Fig. 3f, Fig. 3h, Fig. 4a, Fig. 4b, Fig. 4c, Fig. 4d, Fig. 4e, Fig. 4f, Fig. 5a, Fig. 5b, Fig. 5c, Fig. 5d, Fig. 5e, Fig. 5g, Fig. 6a, Fig. 6b …]
